# Supplementary material for: Effect of Opaganib on Supplemental Oxygen and Mortality in Patients with Severe SARS-CoV-2 Based upon FIO2 Requirements
Source: Microorganisms. 2024 Aug 26;12(9):1767. doi: 10.3390/microorganisms12091767 (PMC11434591; doi:10.3390/microorganisms12091767)
Supplement: Supplementary file 1 [file microorganisms-12-01767-s001.zip]

Archive with 1 entries (1 files):
- microorganisms-3077704-supplementary.pdf
